# Supplementary material for: Unveiling the Mainland vs. Insular Variability of the Eumerus barbarus Species Group (Diptera: Syrphidae) in the Western Mediterranean Basin
Source: Insects. 2024 Mar 29;15(4):239. doi: 10.3390/insects15040239 (PMC11050054; doi:10.3390/insects15040239)
Supplement: Supplementary file 1 [file insects-15-00239-s001.zip]

Archive with 3 entries (3 files):
- Supplementary_material_S1_specimens.pdf
- Supplementary_material_S2_sequences.xlsx
- Supplementary_material_S3_haplotypes.xlsx
