# Supplementary material for: Unveiling the Mainland vs. Insular Variability of the Eumerus barbarus Species Group (Diptera: Syrphidae) in the Western Mediterranean Basin
Source: Insects. 2024 Mar 29;15(4):239. doi: 10.3390/insects15040239 (PMC11050054; doi:10.3390/insects15040239)
Supplement: Supplementary file 1 [file insects-15-00239-s001.zip › Supplementary_material_S2_sequences.xlsx]

## Sheet: Hoja1
Species/Specimens	Sex	Country (code)	Locality	DNA voucher	COI-5´ (acc. numb.)	COI-3´ (acc. numb.)
Eumerus alpinus Rondani, 1857	♀	Italy	Toscana	EU10	KX083349	KY865493
E. barbarus (Coquebert, 1804)	♂	Algeria	Tébessa	CEUA_S31	OR730998	⸻
E. barbarus (Coquebert, 1804)	♀	Algeria	Tébessa	CEUA_S32	OR730999	⸻
E. barbarus (Coquebert, 1804)	♂	Spain	Alicante	CEUA_S33	OR731000	OR731042
E. barbarus (Coquebert, 1804)	♂	Spain	Alicante	CEUA_S34	OR731001	OR731043
E. barbarus (Coquebert, 1804)	♀	Spain	Alicante	CEUA_S35	OR731002	OR731044
E. barbarus (Coquebert, 1804)	♂	Spain	Alicante	CEUA_S36	OR731003	OR731045
E. barbarus (Coquebert, 1804)	♂	Spain	Valencia	CEUA_S37	OR731004	OR731046
E. barbarus (Coquebert, 1804)	♂	Spain	Alicante	CEUA_S38	OR731005	OR731047
E. barbarus (Coquebert, 1804)	♀	Spain	Alicante	CEUA_S39	OR731006	OR731048
E. barbarus (Coquebert, 1804)	♀	Spain	Alicante	CEUA_S40	OR731007	OR731049
E. barbarus (Coquebert, 1804)	♀	Spain	Alicante	CEUA_S41	OR731008	OR731050
E. barbarus (Coquebert, 1804)	♀	Spain	Alicante	CEUA_S42	OR731009	OR731051
E. barbarus (Coquebert, 1804)	♀	Spain	Alicante	CEUA_S43	OR731010	OR731052
E. barbarus (Coquebert, 1804)	♀	Spain	Alicante	CEUA_S45	OR731012	OR731054
E. barbarus (Coquebert, 1804)	♀	Spain	Valencia	CEUA_S46	OR731013	OR731055
E. barbarus (Coquebert, 1804)	♀	Spain	Valencia	CEUA_S47	OR731014	OR731056
E. barbarus (Coquebert, 1804)	♀	Spain	Alicante	CEUA_S50	OR731017	⸻
E. barbarus (Coquebert, 1804)	♂	Spain	Madrid	CEUA_S145	OR731020	OR731060
E. barbarus (Coquebert, 1804)	♂	Spain	Madrid	CEUA_S146	OR731021	OR731061
E. barbarus (Coquebert, 1804)	♂	Spain	Almería	CEUA_S147	OR731022	OR731062
E. barbarus (Coquebert, 1804)	♂	Spain	Almería	CEUA_S148	OR731023	OR731063
E. barbarus (Coquebert, 1804)	♀	Spain	Almería	CEUA_S149	OR731024	OR731064
E. barbarus (Coquebert, 1804)	♀	Spain	Valencia	CEUA_S150	OR731025	OR731065
E. barbarus (Coquebert, 1804)	♂	Spain	Valencia	CEUA_S155	OR731030	OR731070
E. barbarus (Coquebert, 1804)	♂	Spain	Valencia	CEUA_S156	OR731031	OR731071
E. barbarus (Coquebert, 1804)	♂	Spain	Menorca	CEUA_S193	OR731032	OR731072
E. barbarus (Coquebert, 1804)	♀	Spain	Menorca	CEUA_S194	OR731033	OR731073
E. barbarus (Coquebert, 1804)	♀	Spain	Menorca	CEUA_S195	OR731034	OR731074
E. barbarus (Coquebert, 1804)	♂	Spain	Mallorca	CEUA_S213	OR731035	OR731075
E. barbarus (Coquebert, 1804)	♂	Spain	Mallorca	CEUA_S214	OR731036	OR731076
E. barbarus (Coquebert, 1804)	♂	Tunisia	Ghar el-Melh	CEUA_S328	OR731038	⸻
E. barbarus (Coquebert, 1804)	♂	Morocco	Anti-Atlas	CEUA_S330	OR731039	⸻
E. barbarus (Coquebert, 1804)	♂	Tunisia	Tabarka	CEUA_S331	OR731040	⸻
E. barbarus (Coquebert, 1804)	♂	Italy	Sardinia	CEUA_S332	OR731041	⸻
E. barbarus (Coquebert, 1804)	♂	Italy	Sicily	TS371	OM737965	⸻
E. barbarus (Coquebert, 1804)	⸻	France	Banyuls-sur-Mer	CNC102077	JN991987	⸻
E. gibbosus van Steenis, Hauser & van Zuijen, 2017	♂	Spain	Valencia	CEUA_S44	OR731011	OR731053
E. gibbosus van Steenis, Hauser & van Zuijen, 2017	♀	Spain	Alicante	CEUA_S48	OR731015	OR731057
E. gibbosus van Steenis, Hauser & van Zuijen, 2017	♀	Spain	Alicante	CEUA_S49	OR731016	OR731058
E. gibbosus van Steenis, Hauser & van Zuijen, 2017	♂	Spain	Almería	CEUA_S152	OR731027	OR731067
E. gibbosus van Steenis, Hauser & van Zuijen, 2017	♀	Spain	Alicante	CEUA_S153	OR731028	OR731068
E. minotaurus Claussen & Lucas, 1988	♀	Greece	Chania	TS241	KY865467	KY865521
E. sardus Hauser, Aguado-Aranda & Ricarte sp. n.	♂	Italy	Sardinia	CEUA_S96	OR731019	⸻
E. schmideggeri van Steenis, Hauser & van Zuijen	♂	Tunisia	Tamerza	CEUA_S229	OR731037	⸻
E. sogdianus Stackelberg, 1952	♂	Greece	Peloponnese	TS327	MG604935	MZ604663
E. sulcitibius Rondani, 1868	♂	Spain	Alicante	CEUA_S51	OR731018	OR731059
E. sulcitibius Rondani, 1868	♀	Spain	Alicante	CEUA_S151	OR731026	OR731066
E. sulcitibius Rondani, 1868	♂	Spain	Madrid	CEUA_S154	OR731029	OR731069
E. sulcitibius Rondani, 1868	♂	Montenegro	Durmitor	TS393	OM737966	⸻
E. sulcitibius Rondani, 1870	♂	Greece	Aegean	EU11	MG560025	⸻
E. sulcitibius Rondani, 1868	♂	Greece	Aegean	EU30	MG560026	⸻
E. sulcitibius Rondani, 1873	♀	Greece	Aegean	EU31	MG560027	⸻
E. sulcitibius Rondani, 1875	♂	Greece	Aegean	EU32	MG560028	⸻
E. sulcitibius Rondani, 1868	♂	Greece	Aegean	EU67	MG560029	⸻
E. sulcitibius Rondani, 1869	♂	Greece	Aegean	EU101	MG560030	⸻
E. sulcitibius Rondani, 1868	♂	Greece	Crete	EU167	MG560031	⸻
E. sulcitibius Rondani, 1868	♂	Greece	Aegean	EU169	KX083387	⸻
E. sulcitibius Rondani, 1871	♂	Greece	Aegean	EU170	MG560032	⸻
E. sulcitibius Rondani, 1872	♀	Greece	Crete	EU305	MG560033	⸻
E. sulcitibius Rondani, 1868	♀	Greece	Crete	EU314	MG560035	⸻
E. sulcitibius Rondani, 1874	♀	Greece	Crete	EU315	MG560036	⸻
E. sulcitibius Rondani, 1868	♀	Greece	Crete	EU337	MG560037	⸻
E. sulcitibius Rondani, 1876	♀	Greece	Crete	EU338	MG560038	⸻
E. sulcitibius Rondani, 1877	♀	Greece	Crete	EU340	MG560039	⸻
E. sulcitibius Rondani, 1878	♀	Greece	Crete	EU341	MG560040	⸻
E. sulcitibius Rondani, 1868	♀	Greece	Aegean	EU373	MG560041	⸻
E. sulcitibius Rondani, 1868	♀	Greece	Crete	EU406	KY865461	KY865514
E. sulcitibius Rondani, 1879	♂	Greece	Aegean	EU576	MG560042	⸻
E. sulcitibius Rondani, 1880	♀	Greece	Aegean	EU577	MG560043	⸻
E. sulcitibius Rondani, 1870	♂	Georgia	Lentekhi	ZFMK-TIS-8000881	MN621964	⸻
Xanthogramma citrofasciatum (De Geer, 1776)	♀	Serbia	Dubašnica	MS39	KU365484	KU365420
