# Supplementary material for: Unveiling the Mainland vs. Insular Variability of the Eumerus barbarus Species Group (Diptera: Syrphidae) in the Western Mediterranean Basin
Source: Insects. 2024 Mar 29;15(4):239. doi: 10.3390/insects15040239 (PMC11050054; doi:10.3390/insects15040239)
Supplement: Supplementary file 1 [file insects-15-00239-s001.zip › Supplementary_material_S3_haplotypes.xlsx]

## Sheet: Eumerus_barbarus_COI-5´
	Algeria	Alicante	Almeria	Balearic Islands	Madrid	Morocco	Sardinia	Sicily	South France	Tunisia	Valencia
Hap. 1	CEUA_S31	–	–	–	–	–	–	–	–	–	–
Hap. 2	CEUA_S32	–	–	–	–	–	–	–	–	–	–
Hap. 3	–	CEUA_S33; S36; S45	–	–	–	–	–	–	–	–	–
Hap. 4	–	CEUA_S34; S39; S41; S42	CEUA_S148	–	–	–	–	–	–	–	–
Hap. 5	–	CEUA_S35	–	–	–	–	–	–	–	–	–
Hap. 6	–	CEUA_S38	–	–	–	–	–	–	–	–	–
Hap. 7	–	CEUA_S40; S43; S50	–	–	–	–	–	–	–	–	–
Hap. 8	–	–	CEUA_S147	–	–	–	–	–	–	–	–
Hap. 9	–	–	CEUA_S149	–	–	–	–	–	–	–	–
Hap. 10	–	–	–	–	–	–	–	–	102077	–	–
Hap. 11	–	–	–	–	CEUA_S145	–	–	–	–	–	–
Hap. 12	–	–	–	–	CEUA_S146	–	–	–	–	–	–
Hap. 13	–	–	–	CEUA_S193; S194; S213; S214	–	–	–	–	–	–	–
Hap. 14	–	–	–	CEUA_S195	–	–	–	–	–	–	–
Hap. 15	–	–	–	–	–	CEUA_S330	–	–	–	–	–
Hap. 16	–	–	–	–	–	–	CEUA_S332	–	–	–	–
Hap. 17	–	–	–	–	–	–	–	TS371	–	–	–
Hap. 18	–	–	–	–	–	–	–	–	–	CEUA_S328	–
Hap. 19	–	–	–	–	–	–	–	–	–	CEUA_S331	–
Hap. 20	–	–	–	–	–	–	–	–	–	–	CEUA_S37
Hap. 21	–	–	–	–	–	–	–	–	–	–	CEUA_S46; S156
Hap. 22	–	–	–	–	–	–	–	–	–	–	CEUA_S50; S155
Hap. 23	–	–	–	–	–	–	–	–	–	–	CEUA_S47

## Sheet: Eumerus_gibbosus_COI
	Alicante	Almería	Valencia
Hap. 1	–	–	CEUA_S44
Hap. 2	CEUA_S48	–	–
Hap. 3	CEUA_S49	–	–
Hap. 4	–	CEUA_S152	–
Hap. 5	CEUA_S153	–	–

## Sheet: Eumerus_sulcitibius_COI-5´
	Alicante	Georgia	Greece-Aegean	Greece-Crete	Madrid	Montenegro
Hap. 1	–	–	EU373	–	–	–
Hap. 2	–	–	EU30	–	–	–
Hap. 3	–	–	EU67	–	–	–
Hap. 4	–	–	–	EU167	–	–
Hap. 5	–	8000881	–	–	–	–
Hap. 6	–	–	EU11; EU31; EU32; EU101; EU169; EU170; EU577; EU576	EU305; EU315; EU313; EU341; EU406	–	–
Hap. 7	–	–	–	EU314	–	–
Hap. 8	–	–	–	EU337; EU338; EU340	–	–
Hap. 9	–	–	–	–	–	TS393
Hap. 10	CEUA_S51	–	–	–	–	–
Hap. 11	CEUA_S151	–	–	–	CEUA_S154	–
